# Supplementary material for: A body-scale textile-based electromyogram monitoring system with coaxially shielded conductive yarns
Source: Sci Adv. 2025 Oct 15;11(42):eadx4518. doi: 10.1126/sciadv.adx4518 (PMC12525953; doi:10.1126/sciadv.adx4518)
Supplement: Supplementary file 2 — Movie S1 [file sciadv.adx4518_movie_s1.zip]

Archive with 1 entries (1 files):
- adx4518_movie_s1.avi
